# Supplementary material for: Spatiotemporal trends in bed bug metrics: New York City
Source: PLoS One. 2022 May 26;17(5):e0268798. doi: 10.1371/journal.pone.0268798 (PMC9135212; doi:10.1371/journal.pone.0268798)
Supplement: S1 File — Datasheet that shows summary statistics for each NTA mapped in S1 Fig and denotes the district name for each NTA area. (CSV) [file pone.0268798.s011.csv]

boro_name	county_fip	ntacode	ntaname
Bronx	5	BX09	Soundview-Castle Hill-Clason Point-Harding Park
Bronx	5	BX26	Highbridge
Bronx	5	BX55	Soundview-Bruckner
Bronx	5	BX28	Van Cortlandt Village
Bronx	5	BX41	Mount Hope
Bronx	5	BX43	Norwood
Bronx	5	BX05	Bedford Park-Fordham North
Bronx	5	BX44	Williamsbridge-Olinville
Bronx	5	BX34	Melrose South-Mott Haven North
Bronx	5	BX35	Morrisania-Melrose
Bronx	5	BX75	Crotona Park East
Bronx	5	BX30	Kingsbridge Heights
Bronx	5	BX36	University Heights-Morris Heights
Bronx	5	BX22	North Riverdale-Fieldston-Riverdale
Bronx	5	BX29	Spuyten Duyvil-Kingsbridge
Bronx	5	BX98	Rikers Island
Bronx	5	BX06	Belmont
Bronx	5	BX17	East Tremont
Bronx	5	BX01	Claremont-Bathgate
Bronx	5	BX40	Fordham South
Bronx	5	BX46	Parkchester
Bronx	5	BX39	Mott Haven-Port Morris
Bronx	5	BX07	Bronxdale
Bronx	5	BX62	Woodlawn-Wakefield
Bronx	5	BX99	park-cemetery-etc-Bronx
Bronx	5	BX59	Westchester-Unionport
Bronx	5	BX13	Co-op City
Bronx	5	BX14	East Concourse-Concourse Village
Bronx	5	BX63	West Concourse
Bronx	5	BX08	West Farms-Bronx River
Bronx	5	BX49	Pelham Parkway
Bronx	5	BX31	Allerton-Pelham Gardens
Bronx	5	BX10	Pelham Bay-Country Club-City Island
Bronx	5	BX52	Schuylerville-Throgs Neck-Edgewater Park
Bronx	5	BX03	Eastchester-Edenwald-Baychester
Bronx	5	BX37	Van Nest-Morris Park-Westchester Square
Bronx	5	BX33	Longwood
Bronx	5	BX27	Hunts Point
Brooklyn	47	BK69	Clinton Hill
Brooklyn	47	BK26	Gravesend
Brooklyn	47	BK46	Ocean Parkway South
Brooklyn	47	BK40	Windsor Terrace
Brooklyn	47	BK50	Canarsie
Brooklyn	47	BK23	West Brighton
Brooklyn	47	BK41	Kensington-Ocean Parkway
Brooklyn	47	BK68	Fort Greene
Brooklyn	47	BK93	Starrett City
Brooklyn	47	BK79	Ocean Hill
Brooklyn	47	BK72	Williamsburg
Brooklyn	47	BK44	Madison
Brooklyn	47	BK43	Midwood
Brooklyn	47	BK95	Erasmus
Brooklyn	47	BK45	Georgetown-Marine Park-Bergen Beach-Mill Basin
Brooklyn	47	BK77	Bushwick North
Brooklyn	47	BK35	Stuyvesant Heights
Brooklyn	47	BK90	East Williamsburg
Brooklyn	47	BK75	Bedford
Brooklyn	47	BK78	Bushwick South
Brooklyn	47	BK61	Crown Heights North
Brooklyn	47	BK85	East New York (Pennsylvania Ave)
Brooklyn	47	BK81	Brownsville
Brooklyn	47	BK91	East Flatbush-Farragut
Brooklyn	47	BK96	Rugby-Remsen Village
Brooklyn	47	BK58	Flatlands
Brooklyn	47	BK32	Sunset Park West
Brooklyn	47	BK27	Bath Beach
Brooklyn	47	BK28	Bensonhurst West
Brooklyn	47	BK29	Bensonhurst East
Brooklyn	47	BK64	Prospect Heights
Brooklyn	47	BK30	Dyker Heights
Brooklyn	47	BK31	Bay Ridge
Brooklyn	47	BK33	Carroll Gardens-Columbia Street-Red Hook
Brooklyn	47	BK37	Park Slope-Gowanus
Brooklyn	47	BK19	Brighton Beach
Brooklyn	47	BK25	Homecrest
Brooklyn	47	BK21	Seagate-Coney Island
Brooklyn	47	BK82	East New York
Brooklyn	47	BK88	Borough Park
Brooklyn	47	BK76	Greenpoint
Brooklyn	47	BK83	Cypress Hills-City Line
Brooklyn	47	BK42	Flatbush
Brooklyn	47	BK73	North Side-South Side
Brooklyn	47	BK34	Sunset Park East
Brooklyn	47	BK09	Brooklyn Heights-Cobble Hill
Brooklyn	47	BK38	DUMBO-Vinegar Hill-Downtown Brooklyn-Boerum Hill
Brooklyn	47	BK60	Prospect Lefferts Gardens-Wingate
Brooklyn	47	BK63	Crown Heights South
Brooklyn	47	BK17	Sheepshead Bay-Gerritsen Beach-Manhattan Beach
Brooklyn	47	BK99	park-cemetery-etc-Brooklyn
Manhattan	61	MN17	Midtown-Midtown South
Manhattan	61	MN12	Upper West Side
Manhattan	61	MN21	Gramercy
Manhattan	61	MN15	Clinton
Manhattan	61	MN13	Hudson Yards-Chelsea-Flatiron-Union Square
Manhattan	61	MN32	Yorkville
Manhattan	61	MN01	Marble Hill-Inwood
Manhattan	61	MN09	Morningside Heights
Manhattan	61	MN11	Central Harlem South
Manhattan	61	MN34	East Harlem North
Manhattan	61	MN27	Chinatown
Manhattan	61	MN24	SoHo-TriBeCa-Civic Center-Little Italy
Manhattan	61	MN25	Battery Park City-Lower Manhattan
Manhattan	61	MN28	Lower East Side
Manhattan	61	MN31	Lenox Hill-Roosevelt Island
Manhattan	61	MN33	East Harlem South
Manhattan	61	MN06	Manhattanville
Manhattan	61	MN14	Lincoln Square
Manhattan	61	MN19	Turtle Bay-East Midtown
Manhattan	61	MN40	Upper East Side-Carnegie Hill
Manhattan	61	MN03	Central Harlem North-Polo Grounds
Manhattan	61	MN04	Hamilton Heights
Manhattan	61	MN22	East Village
Manhattan	61	MN23	West Village
Manhattan	61	MN36	Washington Heights South
Manhattan	61	MN99	park-cemetery-etc-Manhattan
Manhattan	61	MN35	Washington Heights North
Manhattan	61	MN20	Murray Hill-Kips Bay
Manhattan	61	MN50	Stuyvesant Town-Cooper Village
Queens	81	QN51	Murray Hill
Queens	81	QN27	East Elmhurst
Queens	81	QN41	Fresh Meadows-Utopia
Queens	81	QN08	St. Albans
Queens	81	QN19	Glendale
Queens	81	QN55	South Ozone Park
Queens	81	QN42	Oakland Gardens
Queens	81	QN26	North Corona
Queens	81	QN18	Rego Park
Queens	81	QN49	Whitestone
Queens	81	QN56	Ozone Park
Queens	81	QN03	Springfield Gardens South-Brookville
Queens	81	QN37	Kew Gardens Hills
Queens	81	QN38	Pomonok-Flushing Heights-Hillcrest
Queens	81	QN52	East Flushing
Queens	81	QN07	Hollis
Queens	81	QN05	Rosedale
Queens	81	QN34	Queens Village
Queens	81	QN01	South Jamaica
Queens	81	QN54	Richmond Hill
Queens	81	QN48	Auburndale
Queens	81	QN70	Astoria
Queens	81	QN06	Jamaica Estates-Holliswood
Queens	81	QN61	Jamaica
Queens	81	QN25	Corona
Queens	81	QN20	Ridgewood
Queens	81	QN50	Elmhurst-Maspeth
Queens	81	QN33	Cambria Heights
Queens	81	QN45	Douglas Manor-Douglaston-Little Neck
Queens	81	QN71	Old Astoria
Queens	81	QN46	Bayside-Bayside Hills
Queens	81	QN43	Bellerose
Queens	81	QN44	Glen Oaks-Floral Park-New Hyde Park
Queens	81	QN28	Jackson Heights
Queens	81	QN68	Queensbridge-Ravenswood-Long Island City
Queens	81	QN23	College Point
Queens	81	QN98	Airport
Queens	81	QN53	Woodhaven
Queens	81	QN57	Lindenwood-Howard Beach
Queens	81	QN21	Middle Village
Queens	81	QN29	Elmhurst
Queens	81	QN62	Queensboro Hill
Queens	81	QN35	Briarwood-Jamaica Hills
Queens	81	QN60	Kew Gardens
Queens	81	QN22	Flushing
Queens	81	QN66	Laurelton
Queens	81	QN15	Far Rockaway-Bayswater
Queens	81	QN31	Hunters Point-Sunnyside-West Maspeth
Queens	81	QN10	Breezy Point-Belle Harbor-Rockaway Park-Broad Channel
Queens	81	QN12	Hammels-Arverne-Edgemere
Queens	81	QN63	Woodside
Queens	81	QN30	Maspeth
Queens	81	QN72	Steinway
Queens	81	QN47	Ft. Totten-Bay Terrace-Clearview
Queens	81	QN02	Springfield Gardens North
Queens	81	QN76	Baisley Park
Queens	81	QN17	Forest Hills
Queens	81	QN99	park-cemetery-etc-Queens
Staten Island	85	SI32	Rossville-Woodrow
Staten Island	85	SI37	Stapleton-Rosebank
Staten Island	85	SI36	Old Town-Dongan Hills-South Beach
Staten Island	85	SI14	Grasmere-Arrochar-Ft. Wadsworth
Staten Island	85	SI99	park-cemetery-etc-Staten Island
Staten Island	85	SI07	Westerleigh
Staten Island	85	SI22	West New Brighton-New Brighton-St. George
Staten Island	85	SI24	Todt Hill-Emerson Hill-Heartland Village-Lighthouse Hill
Staten Island	85	SI25	Oakwood-Oakwood Beach
Staten Island	85	SI54	Great Kills
Staten Island	85	SI01	Annadale-Huguenot-Prince's Bay-Eltingville
Staten Island	85	SI11	Charleston-Richmond Valley-Tottenville
Staten Island	85	SI35	New Brighton-Silver Lake
Staten Island	85	SI45	New Dorp-Midland Beach
Staten Island	85	SI08	Grymes Hill-Clifton-Fox Hills
Staten Island	85	SI05	New Springville-Bloomfield-Travis
Staten Island	85	SI48	Arden Heights
Staten Island	85	SI12	Mariner's Harbor-Arlington-Port Ivory-Graniteville
Staten Island	85	SI28	Port Richmond
